# Supplementary material for: A Vector with a Single Promoter for In Vitro Transcription and Mammalian Cell Expression of CRISPR gRNAs
Source: PLoS One. 2016 Feb 5;11(2):e0148362. doi: 10.1371/journal.pone.0148362 (PMC4744079; doi:10.1371/journal.pone.0148362)
Supplement: S1 File — (XLSX) [file pone.0148362.s006.xlsx]

## Sheet: Sheet1
			S1 File. Rosa 26 (C24) T7EI assay results gel summary
		Gel image file	Lane number	RNA injected	T7EI assay result	Embryo stage
		S3 Fig	1	U6T7GC24	POS	normal blastocyst
		S3 Fig	2	U6T7GC24	POS	normal blastocyst
		S3 Fig	3	U6T7GC24	POS	normal blastocyst
		S3 Fig	4	U6T7GC24	no amp	normal blastocyst
		S3 Fig	5	U6T7GC24	POS	normal blastocyst
		S3 Fig	6	U6T7GC24	POS	normal blastocyst
		S3 Fig	7	U6T7GC24	neg	normal blastocyst
		S3 Fig	8	U6T7GC24	POS	normal blastocyst
		S3 Fig	9	U6T7GC24	neg	normal blastocyst
		S3 Fig	10	U6T7GC24	POS	normal blastocyst
		S3 Fig	11	U6T7GC24	neg	normal blastocyst
		S3 Fig	12	U6T7GC24	POS	normal blastocyst
		S3 Fig	13	U6T7GC24	neg	normal blastocyst
		S3 Fig	14	U6T7GC24	POS	normal blastocyst
		S3 Fig	15	U6T7GC24	neg	normal blastocyst
		S3 Fig	16	U6T7GC24	POS	normal blastocyst
		S3 Fig	17	U6T7GC24	POS	normal blastocyst
		S3 Fig	18	U6T7GC24	POS	normal blastocyst
		S3 Fig	19	U6T7GC24	POS	normal blastocyst
		S3 Fig	20	U6T7GC24	POS	normal blastocyst
		S3 Fig	21	U6T7GC24	POS	normal blastocyst
		S3 Fig	22	U6T7GC24	POS	normal blastocyst
		S3 Fig	23	U6T7GC24	POS	normal blastocyst
		S3 Fig	24	U6T7GC24	POS	normal blastocyst
		S3 Fig	25	U6T7GC24	POS	normal blastocyst
		S3 Fig	26	U6T7GC24	neg	normal blastocyst
		S3 Fig	27	U6T7GC24	POS	normal blastocyst
		S3 Fig	28	U6T7GC24	POS	normal blastocyst
		S3 Fig	29	U6T7GC24	neg	normal blastocyst
		S3 Fig	30	U6T7GC24	POS	normal blastocyst
		S3 Fig	31	U6T7GC24	POS	normal blastocyst
		S3 Fig	32	U6T7GC24	POS	normal blastocyst
		S3 Fig	33	U6T7GC24	POS	normal blastocyst
		S3 Fig	34	U6T7GC24	neg	normal blastocyst
		S3 Fig	35	U6T7GC24	POS	normal blastocyst
		S3 Fig	36	U6T7GC24	POS	normal blastocyst
		S3 Fig	37	U6T7GC24	neg	small blastocyst
		S3 Fig	38	U6T7GC24	POS	small blastocyst
		S3 Fig	39	U6T7GC24	neg	Morula
		S3 Fig	40	U6T7GC24	POS	Morula
		S3 Fig	41	DR274-C24	neg	normal blastocyst
		S3 Fig	42	DR274-C24	neg	normal blastocyst
		S3 Fig	43	DR274-C24	neg	normal blastocyst
		S3 Fig	44	DR274-C24	POS	normal blastocyst
		S3 Fig	45	DR274-C24	POS	normal blastocyst
		S3 Fig	46	DR274-C24	POS	normal blastocyst
		S3 Fig	47	DR274-C24	POS	normal blastocyst
		S3 Fig	48	DR274-C24	POS	normal blastocyst
		S4 Fig	49	DR274-C24	POS	normal blastocyst
		S4 Fig	50	DR274-C24	POS	normal blastocyst
		S4 Fig	51	DR274-C24	POS	normal blastocyst
		S4 Fig	52	DR274-C24	POS	normal blastocyst
		S4 Fig	53	DR274-C24	POS	normal blastocyst
		S4 Fig	54	DR274-C24	POS	normal blastocyst
		S4 Fig	55	DR274-C24	neg	normal blastocyst
		S4 Fig	56	DR274-C24	POS	normal blastocyst
		S4 Fig	57	DR274-C24	POS	normal blastocyst
		S4 Fig	58	DR274-C24	POS	normal blastocyst
		S4 Fig	59	DR274-C24	no amp	normal blastocyst
		S4 Fig	60	DR274-C24	POS	normal blastocyst
		S4 Fig	61	DR274-C24	neg	normal blastocyst
		S4 Fig	62	DR274-C24	POS	normal blastocyst
		S4 Fig	63	DR274-C24	neg	normal blastocyst
		S4 Fig	64	DR274-C24	POS	normal blastocyst
		S4 Fig	65	DR274-C24	POS	normal blastocyst
		S4 Fig	66	DR274-C24	POS	normal blastocyst
		S4 Fig	67	DR274-C24	no amp	normal blastocyst
		S4 Fig	68	DR274-C24	neg	normal blastocyst
		S4 Fig	69	DR274-C24	POS	normal blastocyst
		S4 Fig	70	DR274-C24	POS	normal blastocyst
		S4 Fig	71	DR274-C24	POS	small blastocyst
		S4 Fig	72	DR274-C24	POS	Morula
		S4 Fig	73	U6T7C24	POS	normal blastocyst
		S4 Fig	74	U6T7C24	POS	normal blastocyst
		S4 Fig	75	U6T7C24	POS	normal blastocyst
		S4 Fig	76	U6T7C24	POS	normal blastocyst
		S4 Fig	77	U6T7C24	POS	normal blastocyst
		S4 Fig	78	U6T7C24	POS	normal blastocyst
		S4 Fig	79	U6T7C24	POS	normal blastocyst
		S4 Fig	80	U6T7C24	POS	normal blastocyst
		S4 Fig	81	U6T7C24	POS	normal blastocyst
		S4 Fig	82	U6T7C24	neg	normal blastocyst
		S4 Fig	83	U6T7C24	POS	small blastocyst
		S4 Fig	84	U6T7C24	POS	small blastocyst
		S4 Fig	85	U6T7C24	POS	small blastocyst
		S4 Fig	86	U6T7C24	POS	Morula
		S4 Fig	87	U6T7C24	POS	Morula
		S4 Fig	88	U6T7C24	POS	Morula
		S4 Fig	89	U6T7C24	POS	Morula
		S4 Fig	90	U6T7C24	POS	Morula
		S4 Fig	91	U6T7C24	neg	Morula
		S4 Fig	92	U6T7C24	neg	Morula
		S4 Fig	93	U6T7C24	neg	Morula
		S5 Fig	94	U6T7C24	no amp	2-cell
		S5 Fig	95	U6T7C24	no amp	2-cell
		S5 Fig	96	U6T7C24	neg	2-cell
		S5 Fig	97	U6T7C24	neg	2-cell
		S5 Fig	98	U6T7C24	no amp	2-cell
		S5 Fig	99	U6T7C24	neg	2-cell
		S5 Fig	100	U6T7C24	neg	2-cell
		S5 Fig	101	U6T7C24	neg	2-cell
		S5 Fig	102	U6T7C24	neg	lysed
		S5 Fig	103	U6T7	neg	normal blastocyst
		S5 Fig	104	U6T7	neg	normal blastocyst
		S5 Fig	105	U6T7	neg	normal blastocyst
		S5 Fig	106	U6T7	neg	normal blastocyst
		S5 Fig	107	U6T7	neg	normal blastocyst
		S5 Fig	108	U6T7	neg	normal blastocyst
		S5 Fig	109	U6T7	neg	normal blastocyst
		S5 Fig	110	U6T7	neg	normal blastocyst
		S5 Fig	111	U6T7	neg	normal blastocyst
		S5 Fig	112	U6T7	neg	normal blastocyst
		S5 Fig	113	U6T7	neg	normal blastocyst
		S5 Fig	114	U6T7	neg	normal blastocyst
		S5 Fig	115	U6T7	neg	normal blastocyst
		S5 Fig	116	U6T7	neg	normal blastocyst
		S5 Fig	117	U6T7	neg	normal blastocyst
		S5 Fig	118	U6T7	neg	normal blastocyst
		S5 Fig	119	U6T7	neg	normal blastocyst
		S5 Fig	120	U6T7	neg	normal blastocyst
		S5 Fig	121	U6T7	neg	normal blastocyst
		S5 Fig	122	U6T7	neg	normal blastocyst
		S5 Fig	123	U6T7	neg	normal blastocyst
		S5 Fig	124	U6T7	neg	small blastocyst
		S5 Fig	125	U6T7	neg	small blastocyst
		S5 Fig	126	U6T7	neg	small blastocyst
		S5 Fig	127	U6T7	neg	small blastocyst
		S5 Fig	128	U6T7	neg	small blastocyst
		S5 Fig	129	U6T7	neg	Morula
		S5 Fig	130	U6T7	neg	Morula
		S5 Fig	131	U6T7	neg	Morula
		S5 Fig	132	U6T7	neg	Morula
		S5 Fig	133	U6T7	neg	Morula
		S5 Fig	134	U6T7	neg	Morula
		S5 Fig	135	U6T7	no amp	2-cell
		S5 Fig	136	U6T7	neg	2-cell
			+ ctrl	NIH3T3 cells transfected with px330-C24G
			WT ctrl	WT mouse DNA
		S1 Fig	86	U6T7G	neg	normal blastocyst
		S1 Fig	87	U6T7G	neg	normal blastocyst
		S1 Fig	88	U6T7G	neg	normal blastocyst
		S1 Fig	89	U6T7G	neg	normal blastocyst
		S1 Fig	90	U6T7G	neg	normal blastocyst
		S1 Fig	91	U6T7G	neg	normal blastocyst
		S1 Fig	92	U6T7G	neg	normal blastocyst
		S1 Fig	93	U6T7G	neg	normal blastocyst
		S2 Fig	94	U6T7G	neg	normal blastocyst
		S2 Fig	95	U6T7G	neg	normal blastocyst
		S2 Fig	96	U6T7G	neg	normal blastocyst
		S2 Fig	97	U6T7G	neg	normal blastocyst
		S2 Fig	98	U6T7G	neg	normal blastocyst
		S2 Fig	99	U6T7G	neg	normal blastocyst
		S2 Fig	100	U6T7G	neg	normal blastocyst
		S2 Fig	101	U6T7G	neg	normal blastocyst
		S2 Fig	102	U6T7G	neg	normal blastocyst
		S2 Fig	103	U6T7G	neg	normal blastocyst
		S2 Fig	104	U6T7G	neg	normal blastocyst
		S2 Fig	105	U6T7G	neg	small blastocyst
		S2 Fig	106	U6T7G	neg	small blastocyst
		S2 Fig	107	U6T7G	neg	small blastocyst
		S2 Fig	108	U6T7G	neg	small blastocyst
		S2 Fig	109	U6T7G	neg	small blastocyst
		S2 Fig	110	U6T7G	neg	small blastocyst
		S2 Fig	111	U6T7G	neg	small blastocyst
		S2 Fig	112	U6T7G	neg	Morula
		S2 Fig	113	U6T7G	neg	Morula
		S2 Fig	114	U6T7G	neg	Morula
		S2 Fig	115	U6T7G	neg	Morula
		S2 Fig	116	U6T7G	neg	Morula
		S2 Fig	117	U6T7G	neg	Morula
		S2 Fig	118	U6T7G	no amp	Morula
		S2 Fig	119	U6T7G	neg	3-4 cell
		S2 Fig	120	U6T7G	neg	3-4 cell
		S2 Fig	121	U6T7G	no amp	3-4 cell
		S2 Fig	122	U6T7G	neg	3-4 cell
		S2 Fig	123	U6T7G	neg	3-4 cell
		S2 Fig	124	U6T7G	neg	3-4 cell
		S2 Fig	125	U6T7G	neg	3-4 cell
		S2 Fig	126	U6T7G	neg	2 cell
		S2 Fig	127	U6T7G	neg	2 cell
			R26+ ctrl	NIH3T3 cells transfected with px330-C24G
			WT ctrl	WT mouse DNA
